# Supplementary material for: Delaying an Electromagnetic Pulse with a Reflective High-Integration Meta-Platform
Source: Nanomaterials (Basel). 2024 Sep 3;14(17):1438. doi: 10.3390/nano14171438 (PMC11397699; doi:10.3390/nano14171438)
Supplement: Supplementary file 1 [file nanomaterials-14-01438-s001.zip]

Archive with 1 entries (1 files):
- nanomaterials-3147060-supplementary.pdf
